# Supplementary material for: Cognate RNA-Binding Modes by the Alternative-Splicing Regulator MBNL1 Inferred from Molecular Dynamics
Source: Int J Mol Sci. 2022 Dec 18;23(24):16147. doi: 10.3390/ijms232416147 (PMC9780971; doi:10.3390/ijms232416147)
Supplement: Supplementary file 1 [file ijms-23-16147-s001.zip]

Archive with 1 entries (1 files):
- ijms-2044354-supplementary.pdf
